# Supplementary material for: In silico study of principal sex hormone effects on post-injury synovial inflammatory response
Source: PLoS One. 2018 Dec 31;13(12):e0209582. doi: 10.1371/journal.pone.0209582 (PMC6312367; doi:10.1371/journal.pone.0209582)
Supplement: S1 Scripts — (ZIP) [file pone.0209582.s007.zip]

Archive with 22 entries (20 files):
- ScriptFiles/
- ScriptFiles/lhs_script_general.m
- ScriptFiles/plot_concentrations.m
- ScriptFiles/statistical_comparisons_hormones.m
- ScriptFiles/hormone_data/
- ScriptFiles/hormone_data/normalized_time.csv
- ScriptFiles/hormone_data/.DS_Store
- ScriptFiles/all_feedback_functions.m
- ScriptFiles/male_fem_vary_plots.m
- ScriptFiles/SI_figs.m
- ScriptFiles/Ks_mod.m
- ScriptFiles/main_script.m
- ScriptFiles/compare_to_Irie.m
- ScriptFiles/lhs_script_ks_and_et.m
- ScriptFiles/steady_hormones_ept_plots.m
- ScriptFiles/ode_ftn.m
- ScriptFiles/plot_concentration_bands.m
- ScriptFiles/rate_coeffs.m
- ScriptFiles/all_parameter_fits.m
- ScriptFiles/ciplot_mod.m
- ScriptFiles/README.docx
- ScriptFiles/cytokine_hist.m
