# Supplementary material for: In silico study of principal sex hormone effects on post-injury synovial inflammatory response
Source: PLoS One. 2018 Dec 31;13(12):e0209582. doi: 10.1371/journal.pone.0209582 (PMC6312367; doi:10.1371/journal.pone.0209582)
Supplement: S1 Scripts — (ZIP) [file pone.0209582.s007.zip › ScriptFiles/lhs_script_general.m]

function [sol_nominal,high_sol,low_sol,median_sol] = lhs_script_general(num_substances,tspan,num_coeffs,type)
% This script performs latin hypercube sampling for the rate coefficients. 
% It calls "Ks_mod" to recalculate parameter sets with the sampling matrix
% It stores n_sets of solutions, calculates the median and 1st and 3rd
% quartiles
% Use with "plot_confidence_bands" and/or "compare_to_Irie"

global Ks e2 estr0 pr test

% Don't vary hormones for K perturbations
if isequal(type,'Ks')
    e2 = estr0;
    pr = 0;
    test = 0;
end

sol_nominal = dde23(@ode_ftn, 12, @cytokine_hist, tspan);

n_sets = 2000;

sampling_matrix = lhsdesign(n_sets,num_coeffs);

sol_cell=cell(1,num_substances);
for i=1:num_substances
    sol_cell{i}=zeros(n_sets, length(tspan));
end

for i=1:n_sets
    % Vary Ks and number of SFs 
    if isequal(type,'Ks')
        Ks = Ks_mod(sampling_matrix,i,0.6);
    end
    
    
    sol = dde23(@ode_ftn, 12, @cytokine_hist, tspan); % T = time, C = cytokine data
    x = deval(sol,tspan);
    if min(x) < 0
        disp(min(x))
    end
    for j=1:num_substances
        sol_cell{j}(i,:)=x(j,:);
    end
end

median_sol_cell = cell(1,num_substances);
low_sol_cell = cell(1,num_substances);
high_sol_cell = cell(1,num_substances);

for i=1:num_substances
    median_sol_cell{i} = median(sol_cell{i},1);
    low_sol_cell{i} = prctile(sol_cell{i},25,1);
    high_sol_cell{i} = prctile(sol_cell{i},75,1);
end


median_sol = zeros(length(tspan),num_substances);
high_sol = zeros(length(tspan),num_substances);
low_sol = zeros(length(tspan),num_substances);

for i=1:length(median_sol_cell)
    median_sol(:,i)=median_sol_cell{i}';
    high_sol(:,i)=high_sol_cell{i}';
    low_sol(:,i)=low_sol_cell{i}';
end
