# Supplementary material for: In silico study of principal sex hormone effects on post-injury synovial inflammatory response
Source: PLoS One. 2018 Dec 31;13(12):e0209582. doi: 10.1371/journal.pone.0209582 (PMC6312367; doi:10.1371/journal.pone.0209582)
Supplement: S1 Scripts — (ZIP) [file pone.0209582.s007.zip › ScriptFiles/plot_concentrations.m]

function plot_concentrations(rows,cols,subs,sol,t_new,linetype)
% Plot line graphs for concentration profiles
% "hold on" is used after every plot so that multiple lines can be plotted
% together. 
% To plot multiple lines, add a new figure, call this function for the
% first scenario, then (without adding another figure), call the function
% again as many times as needed
% The subplot indices (rows, cols, and subs) are defined in "main_script"


T = t_new';
C = sol;
xmax=20;%max(T)/24;


% Platelet subplot
if subs(1) > 0
    sp5=figure;%subplot(rows,cols,subs(1));
%     axes('Position',[0.2 0.2 0.7 0.7])
    plot(T./24,C(:,1).*1000,linetype,'LineWidth',4) 
    title('Platelet concentration','FontSize',16,'FontWeight','Bold','Fontname','Arial')
    xlabel('Time (days)','FontSize',16,'FontWeight','Bold','Fontname','Arial')
    ylabel('Concentration (pg/mL)','FontSize',16,'FontWeight','Bold','Fontname','Arial')
    set(gca,'FontSize',16,'FontWeight','Bold','Fontname','Arial');
    axis square
    hold on
end

% M1 subplot
if subs(2) > 0
    sp1=figure(1);%subplot(rows,cols,subs(2));
%     axes('Position',[0.2 0.2 0.7 0.7])
    plot(T./24,C(:,2),linetype,'LineWidth',4)
    title('M1 cell concentration','FontSize',16,'FontWeight','Bold','Fontname','Arial')
    xlabel('Time (days)','FontSize',16,'FontWeight','Bold','Fontname','Arial')
    ylabel('Concentration (cells/mL)','FontSize',16,'FontWeight','Bold','Fontname','Arial')
    set(gca,'FontSize',16,'FontWeight','Bold','Fontname','Arial');
    axis square
    hold on
end

% M2 subplot
if subs(3) > 0 
    sp2=figure(2);%subplot(rows,cols,subs(3));
%     axes('Position',[0.2 0.2 0.7 0.7])
    plot(T./24,C(:,3),linetype,'LineWidth',4)
    title('M2 cell concentration','FontSize',16,'FontWeight','Bold','Fontname','Arial')
    xlabel('Time (days)','FontSize',16,'FontWeight','Bold','Fontname','Arial')
    ylabel('Concentration (cells/mL)','FontSize',16,'FontWeight','Bold','Fontname','Arial')
    set(gca,'FontSize',16,'FontWeight','Bold','Fontname','Arial');
    axis square
    hold on
end


% TNF-a subplot
if subs(5) > 0
    sp4=figure(4);%ubplot(rows,cols,subs(5));
%     axes('Position',[0.2 0.2 0.7 0.7])
    plot(T./24,C(:,5).*1000,linetype,'LineWidth',4)
    title('TNF-\alpha concentration','FontSize',16,'FontWeight','Bold','Fontname','Arial')
%     xlabel('Time (days)','FontSize',16,'FontWeight','Bold','Fontname','Arial')
    ylabel('Concentration (pg/mL)','FontSize',16,'FontWeight','Bold','Fontname','Arial')
    set(gca,'FontSize',16,'FontWeight','Bold','Fontname','Arial');
    axis([0 xmax 0 12])
    axis square
    hold on
end

% IL-10 subplot
if subs(6) > 0
    sp5=figure(5);%subplot(rows,cols,subs(6));
%     axes('Position',[0.2 0.2 0.7 0.7])
    plot(T./24,C(:,6).*1000,linetype,'LineWidth',4)
    title('IL-10 concentration','FontSize',16,'FontWeight','Bold','Fontname','Arial')
    xlabel('Time (days)','FontSize',16,'FontWeight','Bold','Fontname','Arial')
    ylabel('Concentration (pg/mL)','FontSize',16,'FontWeight','Bold','Fontname','Arial')
    set(gca,'FontSize',16,'FontWeight','Bold','Fontname','Arial');
    axis([0 xmax 0 30])
    axis square
    hold on
end

% TGF-b subplot
if subs(7) > 0
    sp6=figure(6);%subplot(rows,cols,subs(7));
%     axes('Position',[0.2 0.2 0.7 0.7])
    plot(T./24,C(:,7).*1000,linetype,'LineWidth',4)
    title('TGF-\beta concentration','FontSize',16,'FontWeight','Bold','Fontname','Arial')
    xlabel('Time (days)','FontSize',16,'FontWeight','Bold','Fontname','Arial')
    ylabel('Concentration (pg/mL)','FontSize',16,'FontWeight','Bold','Fontname','Arial')
    set(gca,'FontSize',16,'FontWeight','Bold','Fontname','Arial');
    axis square
    hold on
end

% MMP-9 subplot
if subs(8) > 0
    sp7=figure(7);%subplot(rows,cols,subs(8));
%     axes('Position',[0.2 0.2 0.7 0.7])
    plot(T./24,C(:,8).*1000,linetype,'LineWidth',4)
    title('MMP-9 concentration','FontSize',16,'FontWeight','Bold','Fontname','Arial')
    xlabel('Time (days)','FontSize',16,'FontWeight','Bold','Fontname','Arial')
    ylabel('Concentration (pg/mL)','FontSize',16,'FontWeight','Bold','Fontname','Arial')
    set(gca,'FontSize',16,'FontWeight','Bold','Fontname','Arial');
    axis square
    hold on
end

% MMP-1 subplot
if subs(9) > 0
    sp8=figure(8);%subplot(rows,cols,subs(9));
%     axes('Position',[0.2 0.2 0.7 0.7])
    plot(T./24,C(:,9).*1000,linetype,'LineWidth',4)
    title('MMP-1 concentration','FontSize',16,'FontWeight','Bold','Fontname','Arial')
    xlabel('Time (days)','FontSize',16,'FontWeight','Bold','Fontname','Arial')
    ylabel('Concentration (pg/mL)','FontSize',16,'FontWeight','Bold','Fontname','Arial')
    set(gca,'FontSize',16,'FontWeight','Bold','Fontname','Arial');
    axis([0 xmax 0 3000])
    axis square
    hold on
end

% TIMP-1 subplot
if subs(10) > 0
    sp9=figure(9);%subplot(rows,cols,subs(10));
%     axes('Position',[0.2 0.2 0.7 0.7])
    plot(T./24,C(:,10).*1000,linetype,'LineWidth',4)
    title('TIMP-1 concentration','FontSize',16,'FontWeight','Bold','Fontname','Arial')
    xlabel('Time (days)','FontSize',16,'FontWeight','Bold','Fontname','Arial')
    ylabel('Concentration (pg/mL)','FontSize',16,'FontWeight','Bold','Fontname','Arial')
    set(gca,'FontSize',16,'FontWeight','Bold','Fontname','Arial');
    axis([0 xmax 0 4.5e5])
    axis square
    hold on
end

% IL-6 subplot
if subs(11) > 0
    sp10=figure(10);%subplot(rows,cols,subs(10));
%     axes('Position',[0.2 0.2 0.7 0.7])
    plot(T./24,C(:,11),linetype,'LineWidth',4)
    title('IL-6 concentration','FontSize',16,'FontWeight','Bold','Fontname','Arial')
    xlabel('Time (days)','FontSize',16,'FontWeight','Bold','Fontname','Arial')
    ylabel('Concentration (ng/mL)','FontSize',16,'FontWeight','Bold','Fontname','Arial')
    set(gca,'FontSize',16,'FontWeight','Bold','Fontname','Arial');
    axis([0 xmax 0 25])
    axis square
    hold on
end

% IL-1b subplot
if subs(4) > 0
    sp3 = figure(3);%subplot(rows,cols,subs(4));
%     axes('Position',[0.2 0.2 0.7 0.7])
    plot(T./24,C(:,4).*1000,linetype,'LineWidth',4)
    title('IL-1\beta concentration','FontSize',16,'FontWeight','Bold','Fontname','Arial')
%     xlabel('Time (days)','FontSize',16,'FontWeight','Bold','Fontname','Arial')
    ylabel('Concentration (pg/mL)','FontSize',16,'FontWeight','Bold','Fontname','Arial')
    set(gca,'FontSize',16,'FontWeight','Bold','Fontname','Arial');
    axis([0 xmax 0 10])
    axis square
    hold on
end
