# Supplementary material for: In silico study of principal sex hormone effects on post-injury synovial inflammatory response
Source: PLoS One. 2018 Dec 31;13(12):e0209582. doi: 10.1371/journal.pone.0209582 (PMC6312367; doi:10.1371/journal.pone.0209582)
Supplement: S1 Scripts — (ZIP) [file pone.0209582.s007.zip › ScriptFiles/statistical_comparisons_hormones.m]

% For each simulation day (0-20), do Kruskal-Wallis test to see if "Female
% Peak E," "Female Low E," and "Male" differ.  

% To run this script, you must first run main_script.m with 
% vary_et_female = 1 and vary_et_male = 1

post_hoc{1} = ones(21,4); % IL-1
post_hoc{2} = ones(21,4); % TNF-a
post_hoc{3} = ones(21,4); % IL-10
post_hoc{4} = ones(21,4); % MMP-1


for h=1:4
    post_hoc{h}(:,1)=0:20;
end

alpha = 0.05;

inds = [4,5,6,9];
count=0;
for i=1:24:481 % Loop through days (each column of all_sols corresponds to a time)
    count = count+1;
    % Extract data from solution cells (all_sols_...)

    for j=1:4 % Loop through substances (IL-1, TNF-a, IL-6, MMP-1) 
        e2p = all_sols_epeak{inds(j)}(:,i);
        e2l = all_sols_elow{inds(j)}(:,i);
        te = all_sols_t{inds(j)}(:,i);
        all_sols_test = [e2p, e2l, te];

        % Kruskal-Wallis
        [p,~,~] = kruskalwallis(all_sols_test,[],'off');
        
        % If significant differences, do pairwise Mann-Whitney U tests to see which
        % differences are significant (Bonferroni correction: alpha =
        % 0.0167) One-sided tests
        if p<0.05
            
            % P-values for the post-hoc tests can be found in the array
            % "post_hoc" 
            
            % Peak E and Low E (columns 1 and 2)
            % Perform Mann-Whitney U Test
            post_hoc{j}(count,2)=ranksum(e2p,e2l);%,'tail','right');


            % Low E and T (columns 2 and 3)
            % Perform Mann-Whitney U Test
            post_hoc{j}(count,3)=ranksum(e2l,te);%,'tail','right');


            % Peak E and Low E (columns 1 and 3)
            % Perform Mann-Whitney U Test
            post_hoc{j}(count,4)=ranksum(e2p,te);%,'tail','right');
        end        
        
    end
    

    
end
