# Supplementary material for: In silico study of principal sex hormone effects on post-injury synovial inflammatory response
Source: PLoS One. 2018 Dec 31;13(12):e0209582. doi: 10.1371/journal.pone.0209582 (PMC6312367; doi:10.1371/journal.pone.0209582)
Supplement: S1 Scripts — (ZIP) [file pone.0209582.s007.zip › ScriptFiles/hormone_data/normalized_time.csv]

0.0625
0.0725
0.0825
0.0925
0.1025
0.1125
0.1225
0.1325
0.1425
0.1525
0.1625
0.1725
0.1825
0.1925
0.2025
0.2125
0.2225
0.2325
0.2425
0.2525
0.2625
0.2725
0.2825
0.2925
0.3025
0.3125
0.3225
0.3325
0.3425
0.3525
0.3625
0.3725
0.3825
0.3925
0.4025
0.4125
0.4225
0.4325
0.4425
0.4525
0.4625
0.4725
0.4825
0.4925
0.5025
0.5125
0.5225
0.5325
0.5425
0.5525
0.5625
0.5725
0.5825
0.5925
0.6025
0.6125
0.6225
0.6325
0.6425
0.6525
0.6625
0.6725
0.6825
0.6925
0.7025
0.7125
0.7225
0.7325
0.7425
0.7525
0.7625
0.7725
0.7825
0.7925
0.8025
0.8125
0.8225
0.8325
0.8425
0.8525
0.8625
0.8725
0.8825
0.8925
0.9025
0.9125
0.9225
0.9325
0.9425
0.9525
0.9625
0.9725
0.9825
0.9925
