# Supplementary material for: In silico study of principal sex hormone effects on post-injury synovial inflammatory response
Source: PLoS One. 2018 Dec 31;13(12):e0209582. doi: 10.1371/journal.pone.0209582 (PMC6312367; doi:10.1371/journal.pone.0209582)
Supplement: S1 Scripts — (ZIP) [file pone.0209582.s007.zip › ScriptFiles/all_feedback_functions.m]

function f = all_feedback_functions(IL1b,TNFa,IL10,TGFb,TGFb_del,estr,pr,test,IL6)
% Calculation of feedback functions. This function calls the necessary
% coefficients from "all_parameter_fits" and is called by "ode_ftn." These
% get recalculated for every integration step. 


coeffs = all_parameter_fits;

% Assign meaningful names to the coefficients

% SF coefficients
a_tnfmmp1=coeffs(1);
a_tnftimp1s=coeffs(2);
a_tnfil1=coeffs(3);
a_tnftgf=coeffs(4);
a_il1timp1s=coeffs(5);
a_il1il1=coeffs(6);
a_il1tnf=coeffs(7);
a_il1mmp1=coeffs(8);

% Hormone coefficients
a_e2il1 = coeffs(9);
a_e2il10 = coeffs(10);
a_til10 = coeffs(11);
a_ttnf = coeffs(12);
a_ptnf = coeffs(13);

% Macrophage coefficients
a_il10tnf = coeffs(14);
b_il10tnf = coeffs(15);
c_il10tnf = coeffs(16);
a_il10il1 = coeffs(17);
b_il10il1 = coeffs(18);
c_il10il1 = coeffs(19); 
a_tgftnf = coeffs(20);
b_tgftnf = coeffs(21);
c_tgftnf = coeffs(22);
a_tgfil1 = coeffs(23);
b_tgfil1 = coeffs(24);
c_tgfil1 = coeffs(25);
a_tgfil10 = coeffs(26);
r1q = coeffs(27);
r2q = coeffs(28);
r1l = coeffs(29);
r2l = coeffs(30);
r1 = coeffs(31);
r2 = coeffs(32);
a_il1mmp9 = coeffs(33);
a_tnfmmp9 = coeffs(34);
a_tnftimp1=coeffs(35);
b_tnftimp1=coeffs(36);
c_tnftimp1=coeffs(37);
a_il1timp1=coeffs(38);
b_il1timp1=coeffs(39);
c_il1timp1=coeffs(40);
a_il10timp1=coeffs(41);
b_il10timp1=coeffs(42);
c_il10timp1=coeffs(43);
a_m1m2 = coeffs(44);
a_il6tnf = coeffs(45);
b_il6tnf = coeffs(46);
a_il6il1 = coeffs(47);
b_il6il1 = coeffs(48);
a_il10il6 = coeffs(49);
b_il10il6 = coeffs(50);
c_il10il6 = coeffs(51);
a_tgfil6 = coeffs(52);
a_e2il6 = coeffs(53);
a_pril6 = coeffs(54);
a_il1il6 = coeffs(55);
a_tnfil6 = coeffs(56); 
a_il6il10 = coeffs(57);
a_il10mmp9 = coeffs(58);
a_il6timp1 = coeffs(59);


% SF functions

% TNF effect on MMP-1
f(1) = a_tnfmmp1*TNFa/(1+TNFa);

% TNF effect on TIMP-1
f(2) = a_tnftimp1s*TNFa/(1+TNFa);

% TNF effect on IL-1
f(3) = a_tnfil1*TNFa/(1+TNFa);

% TNF effect on TGF-b
f(4) = a_tnftgf*TNFa/(1+TNFa);

% IL-1 effect on TIMP-1
f(5) = a_il1timp1s*IL1b/(1+IL1b);

% IL-1 effect on IL-1
f(6) = a_il1il1*IL1b/(1+IL1b);

% IL-1 effect on TNF-a
f(7) = a_il1tnf*IL1b/(1+IL1b);

% IL-1 effect on MMP-1
f(8) = a_il1mmp1*IL1b/(1+IL1b);

% IL1 effect on IL-6 in SF
f(33) = a_il1il6*IL6/(1+IL6);

% TNFa effect on IL-6 in SF
f(34) = a_tnfil6*IL6/(1+IL6);


% Hormone functions

% Estrogen effect on M1 IL-1 production
f(9) = a_e2il1*estr/(1+estr); % 

% Estrogen effect on M1 IL-10 production
f(10) = exp(a_e2il10*estr);

% Testosterone effect on M1 IL-10 production
f(11) = a_til10*test/(1+test);

% Testosterone effect on M1 TNFa production
f(12) = exp(a_ttnf*test);

% Progesterone effect on M1 TNFa production
f(13) =exp(a_ptnf*pr);


% Macrophage functions

% IL-10 effect on TNFa, Nagaraja f1, SI ref. 22
f(14) = a_il10tnf*exp(b_il10tnf*IL10)+c_il10tnf; 

% IL10 effect on IL1b, Nagaraja f3, SI ref. 22
f(15) = a_il10il1*exp(b_il10il1*IL10)+c_il10il1; 

% TGFb effect on TNFa, Nagaraja f4, SI ref. 23
f(16) = a_tgftnf*exp(b_tgftnf*TGFb)+c_tgftnf; 

% TGFb effect on IL1b, Nagaraja f5, SI ref. 23
f(17) = a_tgfil1*exp(b_tgfil1*TGFb)+c_tgfil1; 

% TGFb effect on IL10, Nagaraja f10, SI ref. 27
f(18) = a_tgfil10*TGFb/(1+a_tgfil10*TGFb); 


% TGFb effect on monocyte chemotaxis
TGFb_del=TGFb_del*1e3; % Convert to pg/mL (because that's what Nagaraja did in their code)
if TGFb_del <= 1
    f(19) = r1q*TGFb_del^2+r2q*TGFb_del;
elseif TGFb_del > 1 && TGFb_del <= 10
    f(19) = r1l*TGFb_del+r2l;
else
    f(19) = 0;
end

% TNFa effect on monocyte chemotaxis
f(20) = r1*TNFa^2+r2*TNFa; 

% IL1b effect on MMP-9 (from Jager et al. 2016)
f(21) = a_il1mmp9*IL1b/(1+IL1b);

% TNFa effect on MMP-9
f(22) = a_tnfmmp9*TNFa/(1+TNFa);

% TNFa effect on TIMP-1 production by M1
f(23) = a_tnftimp1*exp(b_tnftimp1*IL1b)+c_tnftimp1; 

% IL-1 effect on TIMP-1 production by M1
f(24) = a_il1timp1*exp(b_il1timp1*IL1b)+c_il1timp1; 

%IL-10 effect on TIMP-1 production by M1
f(25) = a_il10timp1*exp(b_il10timp1*IL10)+c_il10timp1;

% IL-10 effect on macrophage transformation
f(26) = a_m1m2*IL10/(1+a_m1m2*IL10);

% IL-6 effect on TNF-a production by M1
f(27) = a_il6tnf*TNFa/(a_il6tnf+TNFa^b_il6tnf);

% IL-6 effect on IL-1b production by M1
f(28) = a_il6il1*IL1b/(a_il6il1+IL1b^b_il6il1);

% IL-10 effect on IL-6 production by M1
f(29) = a_il10il6*exp(b_il10il6*IL10)+c_il10il6;

% TGFb effect on IL-6 production by M1
f(30) = a_tgfil6*TGFb/(1+TGFb);

% E2 effect on IL-6 production by M1
f(31) = exp(a_e2il6*estr);

% Pr effect on IL-6 production by M1
f(32) = exp(a_pril6*pr);

% IL-6 effect on M1 IL-10
f(35) = a_il6il10*IL6/(1+a_il6il10*IL6);

% IL-10 effect on M1 MMP-9
f(36) = exp(a_il10mmp9*IL10);

% IL-6 effect on SF TIMP-1
f(37) = a_il6timp1*IL6/(1+IL6);
