# Supplementary material for: In silico study of principal sex hormone effects on post-injury synovial inflammatory response
Source: PLoS One. 2018 Dec 31;13(12):e0209582. doi: 10.1371/journal.pone.0209582 (PMC6312367; doi:10.1371/journal.pone.0209582)
Supplement: S1 Scripts — (ZIP) [file pone.0209582.s007.zip › ScriptFiles/male_fem_vary_plots.m]

subs = zeros(1,num_substances);
n = [4:6,9];
subs(n) = 1;
plot_concentration_bands(subs,median_sol_f_ocp,high_sol_f_ocp,low_sol_f_ocp,tspan,'Fem')
plot_concentration_bands(subs,median_sol_f_peak,high_sol_f_peak,low_sol_f_peak,tspan,'FemPeak')
plot_concentration_bands(subs,median_sol_t,high_sol_t,low_sol_t,tspan,'Male')

for i=1:4
    ind = n(i)-1;
    figure(ind)
    set(gca,'Position',[0.2 0.2 0.7 0.7])
end
figure(3)
h = get(gca,'Children');
set(gca,'Children',[h(2) h(4) h(6) h(1) h(3) h(5)])
l=legend('Female Low E2','Female Peak E2','Male');
set(l,{'EdgeColor'},{'w'})
