# Supplementary material for: In silico study of principal sex hormone effects on post-injury synovial inflammatory response
Source: PLoS One. 2018 Dec 31;13(12):e0209582. doi: 10.1371/journal.pone.0209582 (PMC6312367; doi:10.1371/journal.pone.0209582)
Supplement: S1 Scripts — (ZIP) [file pone.0209582.s007.zip › ScriptFiles/SI_figs.m]

subs = zeros(1,num_substances);
subs(1) = 0; % Platelets
subs(2) = 1; % M1
subs(3) = 1; % M2
subs(4) = 0; % IL-1b
subs(5) = 0; % TNF-a
subs(6) = 0; % IL-10
subs(7) = 1; % TGF-b
subs(8) = 1; % MMP-9
subs(9) = 1; % MMP-1
subs(10) = 1; % TIMP-1
subs(11) = 1; % IL-6

plot_concentration_bands(subs,median_sol_ks,high_sol_ks,low_sol_ks,tspan,'Ks')
