# Supplementary material for: In silico study of principal sex hormone effects on post-injury synovial inflammatory response
Source: PLoS One. 2018 Dec 31;13(12):e0209582. doi: 10.1371/journal.pone.0209582 (PMC6312367; doi:10.1371/journal.pone.0209582)
Supplement: S1 Scripts — (ZIP) [file pone.0209582.s007.zip › ScriptFiles/Ks_mod.m]

function Ks = Ks_mod(sampling_matrix, i,range_factor)

% Function to perturb the K-values according to the lhs matrix
Ks = rate_coeffs;

Ks_min = Ks-Ks.*range_factor;
Ks_max = Ks+Ks.*range_factor;

for j=1:length(Ks)
    Ks(j) = sampling_matrix(i,j)*(Ks_max(j)-Ks_min(j))+Ks_min(j);
end
