# Supplementary material for: In silico study of principal sex hormone effects on post-injury synovial inflammatory response
Source: PLoS One. 2018 Dec 31;13(12):e0209582. doi: 10.1371/journal.pone.0209582 (PMC6312367; doi:10.1371/journal.pone.0209582)
Supplement: S1 Scripts — (ZIP) [file pone.0209582.s007.zip › ScriptFiles/main_script.m]

% Main run script for kinetic model of knee inflammation, MMP production,  and hormonal
% effects on the disease process
% This script is used to set the length of the simulation, the hormonal
% states, and the plot specifications
% After each run, the code saves the workspace variables and the
% corresponding figure

clear
close all
clc

global Ks e2 estr0 test pr

num_substances = 11;

ti      = 0;              % initial time (hours) 
days    = 25;                % days of simulation time
tf      = days*24;          % total hours of simulation time
dt      = 1;              % time step for saving simulation data (hr)
tspan   = ti:dt:tf;         % time span for simulation traces

th0=0;                      % time zero for menstrual cycle
dth=1/24;                   % time increment for menstrual cycle
thf=30;                     % final day of the menstrual cycle
t_hormone = th0:dth:thf;    % time span for menstrual cycle

cycle_length=30.24; % days
t_import=importdata('hormone_data/normalized_time.csv')*cycle_length;

% Molecular weights for estrogen and progesterone
e2_wt=272.38;% g/mol
pr_wt=314.46; % g/mol

% Serum hormone concentrations for oral contraceptive users

pr_low = 0.1/1000; % MICROmolar 
e_min_conc = 143/1000;% pM serum concentration from Greenspan
e_max_conc = 2797/1000;% pM serum concentration from Greenspan
e_bottom10 = e_min_conc+(e_max_conc-e_min_conc)*0.20; % Upper bound on the lowest 10% of estrogen concentrations
e_top10 = e_max_conc-(e_max_conc-e_min_conc)*0.20; % Lower bound on the top 10% of estrogen concentrations


% Male/post-menopausal estrogen serum concentration
estr0 = 0.001; %84.08./1000; % nmol/L from Kou et al. 2015 OVX+no E2 condition, approximately the same as male concentration

% Select which substances to plot
% Zero means no plot
% Another number signifies the position of the subplot
subs = zeros(1,num_substances);
subs(1) = 0; % Platelets
subs(2) = 1; % M1
subs(3) = 1; % M2
subs(4) = 1; % IL-1b
subs(5) = 1; % TNF-a
subs(6) = 1; % IL-10
subs(7) = 1; % TGF-b
subs(8) = 1; % MMP-9
subs(9) = 1; % MMP-1
subs(10) = 1; % TIMP-1
subs(11) = 1; % IL-6

% Determine the shape of the subplot arrangement
rows=2;
cols=3;

% Define rate coefficients
Ks = rate_coeffs;
abcs = all_parameter_fits;
% Latin hypercube sampling for rate coefficients
% Set lhs_ks = 1, run this script (it takes a few minutes), and then
% run the code "compare_to_Irie.m" to generate Figure 2. Use
% "plot_concentration_bands.m" to obtain the graphs in Supplemental Figure
% 1
lhs_ks = 0; % 1 is yes, anything else is no
num_coeffs = length(rate_coeffs);
num_fcoefs = length(abcs);
if lhs_ks==1
    [sol_nominal_ks,high_sol_ks,low_sol_ks,median_sol_ks] = lhs_script_general(num_substances,tspan,num_coeffs,'Ks');
    plot_concentration_bands(subs,median_sol_ks,high_sol_ks,low_sol_ks,tspan,'Ks')
end

% Select the different hormonal states to examine (1 = yes, anything else = no )
nominal = 0; 
% Set e2_only = 1, e2_plus_p = 1, and t_only = 1 at the same time to obtain the data for
% Figure 4. The figure can be generated by running this script (or loading
% the resulting .mat file) with these variables set to one, then running steady_hormones_ept_plots.m. 
e2_only = 0;
e2_plus_p = 0;
t_only = 0;

% Set vary_et_female = 1 and vary_et_male = 1 at the same time to obtain
% data for Figure 5. The figure can be generated by running this script (or loading
% the resulting .mat file) with these variables set to one, then running male_fem_vary_plots.m
vary_et_female = 1;
vary_et_male = 1; 

% Name the simulation
if lhs_ks==1
    sim_name='lhs_ks';
elseif e2_only==1 && e2_plus_p==1 && t_only==0
    sim_name = 'steady_hormones_ep';
elseif e2_only==1 && e2_plus_p==1 && t_only==1
    sim_name = 'steady_hormones_ept'; 
elseif vary_et_male==1 && vary_et_female==1
    sim_name = 'male_fem_vary';
elseif nominal==1
    sim_name = 'nominal';
else
%     sim_name = input('No automatic name found. Enter a simulation name (a string): ');
end

% Run the simulation in the absence of hormones
if nominal == 1
    e2 = estr0; 
    pr = 0; 
    test = 0;
    sol_nominal = dde23(@ode_ftn, 12, @cytokine_hist, tspan); % T = time, C = cytokine data
    
    % Plot the result
    plot_concentrations(rows,cols,subs,sol_nominal.y',sol_nominal.x,'k')
    hold on
    no_sf_feedback = 0;
end

% Run the simulation with estrogen only
if e2_only == 1
    e2=zeros(length(t_hormone),2);
    e2(:,1) = th0:dth:thf;
    e2(:,2) = e_min_conc;
    pr = 0; 
    test = 0;
    sol_e2_only_struct = dde23(@ode_ftn, 12, @cytokine_hist, tspan); % T = time, C = cytokine data
    sol_e2_only = sol_e2_only_struct.y';
    sol_e2_t = sol_e2_only_struct.x;
end

% Run the simulation with estrogen and progesterone
if e2_plus_p == 1
    e2=zeros(length(t_hormone),2);
    e2(:,1) = th0:dth:thf;
    e2(:,2) = e_min_conc;
    
    pr=zeros(length(t_hormone),2);
    pr(:,1) = th0:dth:thf;
    pr(:,2) = pr_low; 
    test = 0;
    sol_e2_plus_p_struct = dde23(@ode_ftn, 12, @cytokine_hist, tspan); % T = time, C = cytokine data
    sol_e2_plus_p = sol_e2_plus_p_struct.y';
    sol_e2_plus_p_t = sol_e2_plus_p_struct.x;
    disp(max(sol_e2_plus_p(:,5))*1000) % TNF max concentration in pg/mL

end

% Run the simulation with testosterone only
if t_only == 1
    e2 = estr0; 
    pr = 0; 
    test = 20; % nM
    sol_t_only_struct = dde23(@ode_ftn, 12, @cytokine_hist, tspan); % T = time, C = cytokine data
    
    sol_t_only = sol_t_only_struct.y';
    sol_t_only_t = sol_t_only_struct.x;

end

pct_vary=0.20; % Percent variation for LHS analysis


% Run the simulations while varying the female hormones around their average value
if vary_et_female == 1    
    e_min=e_min_conc;%
    e_max=e_bottom10;%
    t_min=0.069; % nM From Greenspan et al. (serum concentration)
    t_max=1.38;% nM From Greenspan et al.
    
    [~,high_sol_f_ocp,low_sol_f_ocp,median_sol_f_ocp,all_sols_elow] =lhs_script_ks_and_et(num_substances,tspan,num_coeffs,num_fcoefs,e_min,e_max,t_min,t_max,pct_vary);
        
    
    e_min=e_top10;%
    e_max=e_max_conc;%
    t_min=0.069; % nM From Greenspan et al. 
    t_max=1.38;% nM From Greenspan et al.
    
    [~,high_sol_f_peak,low_sol_f_peak,median_sol_f_peak,all_sols_epeak] =lhs_script_ks_and_et(num_substances,tspan,num_coeffs,num_fcoefs,e_min,e_max,t_min,t_max,pct_vary);

end

% Run the simulations while varying the male hormones around their average value
if vary_et_male == 1
    e_min=estr0;%
    e_max=106/1000;% 
    t_min=8.7; % nM from Greenspan et al.
    t_max=38.1; % nM from Greenspan et al. 
    
    [~,high_sol_t,low_sol_t,median_sol_t,all_sols_t] =lhs_script_ks_and_et(num_substances,tspan,num_coeffs,num_fcoefs,e_min,e_max,t_min,t_max,pct_vary);
    
end


% saveas(gcf,strcat('figures/',sim_name,'.fig'))
save(sim_name)
