# Supplementary material for: In silico study of principal sex hormone effects on post-injury synovial inflammatory response
Source: PLoS One. 2018 Dec 31;13(12):e0209582. doi: 10.1371/journal.pone.0209582 (PMC6312367; doi:10.1371/journal.pone.0209582)
Supplement: S1 Scripts — (ZIP) [file pone.0209582.s007.zip › ScriptFiles/compare_to_Irie.m]

% Plot confidence bands from the model with experimental data superimposed
% (Irie et al. 2003; post-ACL injury synovial fluid concentrations)
close all
nominal_structure = ...
    [4.8,3.33,2.86,1.03,1.70,1.02;... % IL-1b
    4.49,3.65,3.04,2.3,3.45,2.3;... % TNFa Each vector corresponds to a set of cytokine concentrations measured from the synovial fluid experimentally
    15.22,17.42,18.86,8.64,12.52,3.40;... % IL-10
    21998.326,10470.449,2432.6396,1105.7911,1302.5022,2784.401;...
    ];

CIs = ...
    [1.74,1.69,0.74,0.71,1.52,0.38;...% IL-1b
    2.94,1.52,1.66,0.73,2.27,0.24;...% TNFa
    4.6,12.3,6.64,6.70,7.04,2.72;... % IL-10
    [15288.1,8542.3777,5118.7,5593.2,4677.9,2983.1]
    ];


time_points = [0.5, 2.5, 5, 8, 12, 18]; % Days

C = median_sol_ks;
T = tspan;
xmax = 20; %max(T)/24;
line_color = 'k';

figure(3)
% sp1=subplot(3,1,1);
axes('Position',[0.2 0.2 0.7 0.7])
plot(T./24,median_sol_ks(:,4).*1000,'Color',[0.25,0.25,0.25],'LineWidth',2)% 
hold on 
plot(time_points, nominal_structure(1,:),'o','MarkerFaceColor','w','MarkerSize',6,'MarkerEdgeColor','k','LineWidth',2)
hold on
errorbar(time_points, nominal_structure(1,:),CIs(1,:),'k--','LineWidth',2)
hold on
ciplot_mod(low_sol_ks(:,4).*1000,high_sol_ks(:,4).*1000,tspan./24,line_color);
title('IL-1\beta concentration','FontSize',16,'FontWeight','Bold','Fontname','Arial')
% xlabel('Time (days)','FontSize',16,'FontWeight','Bold','Fontname','Arial')
ylabel('Concentration (pg/mL)','FontSize',16,'FontWeight','Bold','Fontname','Arial')
set(gca,'FontSize',16,'FontWeight','Bold','Fontname','Arial');
axis([0 xmax 0 20])
axis square
l=legend('Model Prediction','Experimental Data');
set(l,{'EdgeColor'},{'w'})
h = get(gca,'Children');
set(gca,'Children',[h(3) h(2) h(4) h(1)])

figure(4)
% sp2=subplot(3,1,2);
axes('Position',[0.2 0.2 0.7 0.7])
plot(T./24,median_sol_ks(:,5).*1000,'Color',[0.25,0.25,0.25],'LineWidth',2)% 
hold on 
plot(time_points, nominal_structure(2,:),'o','MarkerSize',6,'MarkerEdgeColor','k','MarkerFaceColor','w','LineWidth',2)
hold on
errorbar(time_points, nominal_structure(2,:),CIs(2,:),'k--','LineWidth',2)
hold on
ciplot_mod(low_sol_ks(:,5).*1000,high_sol_ks(:,5).*1000,tspan./24,line_color);
title('TNF-\alpha concentration','FontSize',16,'FontWeight','Bold','Fontname','Arial')
% xlabel('Time (days)','FontSize',16,'FontWeight','Bold','Fontname','Arial')
ylabel('Concentration (pg/mL)','FontSize',16,'FontWeight','Bold','Fontname','Arial')
set(gca,'FontSize',16,'FontWeight','Bold','Fontname','Arial');
axis([0 xmax 0 25])
axis square
h = get(gca,'Children');
set(gca,'Children',[h(3) h(2) h(4) h(1)])

figure(5)
% sp3=subplot(3,1,3);
axes('Position',[0.2 0.2 0.7 0.7])
plot(T./24,median_sol_ks(:,6).*1000,'Color',[0.25,0.25,0.25],'LineWidth',2) % 
hold on 
plot(time_points, nominal_structure(3,:),'o','MarkerSize',6,'MarkerEdgeColor','k','MarkerFaceColor','w','LineWidth',2)
hold on
errorbar(time_points, nominal_structure(3,:),CIs(3,:),'k--','LineWidth',2)
hold on
ciplot_mod(low_sol_ks(:,6).*1000,high_sol_ks(:,6).*1000,tspan./24,line_color);
title('IL-10 concentration','FontSize',16,'FontWeight','Bold','Fontname','Arial')
xlabel('Time (days)','FontSize',16,'FontWeight','Bold','Fontname','Arial')
ylabel('Concentration (pg/mL)','FontSize',16,'FontWeight','Bold','Fontname','Arial')
set(gca,'FontSize',16,'FontWeight','Bold','Fontname','Arial');
axis([0 xmax 0 50])
axis square
h = get(gca,'Children');
set(gca,'Children',[h(3) h(2) h(4) h(1)])


figure(6)
% sp3=subplot(3,1,3);
axes('Position',[0.2 0.2 0.7 0.7])
plot(T./24,median_sol_ks(:,11),'Color',[0.25,0.25,0.25],'LineWidth',2) % 
hold on 
plot(time_points, nominal_structure(4,:)./1000,'o','MarkerSize',6,'MarkerEdgeColor','k','MarkerFaceColor','w','LineWidth',2)
hold on
errorbar(time_points, nominal_structure(4,:)./1000,CIs(4,:)./1000,'k--','LineWidth',2)
hold on
ciplot_mod(low_sol_ks(:,11),high_sol_ks(:,11),tspan./24,line_color);
title('IL-6 concentration','FontSize',16,'FontWeight','Bold','Fontname','Arial')
xlabel('Time (days)','FontSize',16,'FontWeight','Bold','Fontname','Arial')
ylabel('Concentration (ng/mL)','FontSize',16,'FontWeight','Bold','Fontname','Arial')
set(gca,'FontSize',16,'FontWeight','Bold','Fontname','Arial');
axis([0 xmax -10 40])
axis square
h = get(gca,'Children');
set(gca,'Children',[h(3) h(2) h(4) h(1)])
