# Supplementary material for: In silico study of principal sex hormone effects on post-injury synovial inflammatory response
Source: PLoS One. 2018 Dec 31;13(12):e0209582. doi: 10.1371/journal.pone.0209582 (PMC6312367; doi:10.1371/journal.pone.0209582)
Supplement: S1 Scripts — (ZIP) [file pone.0209582.s007.zip › ScriptFiles/lhs_script_ks_and_et.m]

function [sol_nominal,high_sol,low_sol,median_sol,sol_cell] = lhs_script_ks_and_et(num_substances,tspan,num_coeffs,num_fcoefs,e_min,e_max,t_min,t_max,pct_vary)
% This script performs latin hypercube sampling for the rate coefficients. 
% It calls "Ks_mod" to recalculate parameter sets with the sampling matrix
% It stores n_sets of solutions, calculates the median and 1st and 3rd
% quartiles
% Use with "plot_confidence_bands" and/or "compare_to_Irie"

global Ks e2 test


e2 = (e_max-e_min)/2+e_min;
test = (t_max-t_min)/2+t_min;

n_sets = 1000;

sol_nominal = dde23(@ode_ftn, 12, @cytokine_hist, tspan);


sampling_matrix = lhsdesign(n_sets,num_coeffs+2+num_fcoefs);

sol_cell=cell(1,num_substances);
for i=1:num_substances
    sol_cell{i}=zeros(n_sets, length(tspan));
end

for i=1:n_sets
    % Vary Ks
    Ks = Ks_mod(sampling_matrix(:,1:num_coeffs),i,pct_vary);

    e2 = sampling_matrix(i,num_coeffs+1)*(e_max-e_min)+e_min; %sampling_matrix(i,1)
    test = sampling_matrix(i,num_coeffs+2)*(t_max-t_min)+t_min; % sampling_matrix(i,2)
    
    
    sol = dde23(@ode_ftn, 12, @cytokine_hist, tspan); % T = time, C = cytokine data
    x = deval(sol,tspan);
    if min(x) < 0
        disp(min(x))
    end
    for j=1:num_substances
        sol_cell{j}(i,:)=x(j,:);
    end
end

median_sol_cell = cell(1,num_substances);
low_sol_cell = cell(1,num_substances);
high_sol_cell = cell(1,num_substances);

for i=1:num_substances
    median_sol_cell{i} = median(sol_cell{i},1);
    low_sol_cell{i} = prctile(sol_cell{i},25,1);
    high_sol_cell{i} = prctile(sol_cell{i},75,1);
end


median_sol = zeros(length(tspan),num_substances);
high_sol = zeros(length(tspan),num_substances);
low_sol = zeros(length(tspan),num_substances);

for i=1:length(median_sol_cell)
    median_sol(:,i)=median_sol_cell{i}';
    high_sol(:,i)=high_sol_cell{i}';
    low_sol(:,i)=low_sol_cell{i}';
end
