# Supplementary material for: In silico study of principal sex hormone effects on post-injury synovial inflammatory response
Source: PLoS One. 2018 Dec 31;13(12):e0209582. doi: 10.1371/journal.pone.0209582 (PMC6312367; doi:10.1371/journal.pone.0209582)
Supplement: S1 Scripts — (ZIP) [file pone.0209582.s007.zip › ScriptFiles/steady_hormones_ept_plots.m]

subs = zeros(1,num_substances);
n = [4:6,11];
subs(n) = 1;
plot_concentrations(rows,cols,subs,sol_e2_only,sol_e2_t,'-r')
plot_concentrations(rows,cols,subs,sol_e2_plus_p,sol_e2_plus_p_t,':k')
plot_concentrations(rows,cols,subs,sol_t_only,sol_t_only_t,'--b')


for i=1:3
    ind = n(i)-1;
    figure(ind)
    set(gca,'Position',[0.2 0.2 0.7 0.7])
end

figure(3)
l=legend('E Only','E+P Only', 'T Only');
set(l,{'EdgeColor'},{'w'})
