# Supplementary material for: In silico study of principal sex hormone effects on post-injury synovial inflammatory response
Source: PLoS One. 2018 Dec 31;13(12):e0209582. doi: 10.1371/journal.pone.0209582 (PMC6312367; doi:10.1371/journal.pone.0209582)
Supplement: S1 Scripts — (ZIP) [file pone.0209582.s007.zip › ScriptFiles/ode_ftn.m]

function [X] = ode_ftn(t,x,Z)
% This function solves the system of differential equations. 
% It receives input from either "main_script" and/or "lhs_script_general." 
% Initial conditions are specified in "cytokine_hist."
% It calls "all_feedback_functions" to calculate feedback regulation
% Some variables are passed globally because they need to be manipulated
% outside this function


global Ks e2 estr0 test pr

% Assign meaningful names to the model variables
P = x(1);
M1 = x(2);
M2 = x(3);
IL1b = x(4);
TNFa = x(5);
IL10 = x(6);
TGFb = x(7);
MMP9 = x(8);
MMP1 = x(9);
TIMP1 = x(10);
IL6 = x(11);
SFs = x(12);

TGFb_del = Z(7);

% Current estrogen concentration
if length(e2) > 1
    estr = ppval(spline(e2(:,1),e2(:,2)),t/24); % estr0; %

    if estr < estr0
        estr=estr0;
    end
else
    estr = e2;
end

% Current progesterone concentration
if length(pr) > 1
    prog = ppval(spline(pr(:,1),pr(:,2)),t/24); % estr0; %
else
    prog = 0;
end

% Calculate the feedback functions
f = all_feedback_functions(IL1b,TNFa,IL10,TGFb,TGFb_del,estr,prog,test,IL6);

% SF feedback functions
f_tnfmmp1 = f(1);
f_tnftimp1s = f(2);
f_tnfil1 = f(3);
f_tnftgf = f(4);
f_il1timp1s = f(5);
f_il1il1 = f(6);
f_il1tnf = f(7);
f_il1mmp1 = f(8);

% Hormone feedback functions
f_e2il1 = f(9);
f_e2il10 = f(10);
f_til10 = f(11);
f_ttnf = f(12);
f_ptnf = f(13);

% Macrophage feedback functions
f_il10tnf = f(14);
f_il10il1 = f(15);
f_tgftnf = f(16);
f_tgfil1 = f(17);
f_tgfil10 = f(18);
f_tgfm1 = f(19);
f_tnfm1 = f(20);
f_il1mmp9 = f(21);
f_tnfmmp9 = f(22);
f_tnftimp1 = f(23);
f_il1timp1 = f(24);
f_il10timp1 = f(25);
f_m1m2 = f(26);
f_il6tnf = f(27);
f_il6il1 = f(28);
f_il10il6 = f(29);
f_tgfil6 = f(30);
f_e2il6 = f(31);
f_pril6 = f(32);
f_il1il6 = f(33);
f_tnfil6 = f(34);
f_il6il10 = f(35);
f_il10mmp9 = f(36); 
f_il6timp1 = f(37);


% Assign meaningful names to the rate coefficients
kd_P = Ks(1);
kM_in = Ks(2);
kd_M = Ks(3);
k_M1M2 = Ks(4);
kIL1b_M1 = Ks(5); 
kIL1b_M2 = Ks(6);
kIL1b_SF = Ks(7);
kIL1b_d = Ks(8);
kTNFa_M1 = Ks(9); 
kTNFa_M2 = Ks(10); 
kTNFa_SF = Ks(11);
kTNFa_d = Ks(12);
kIL10_M1 = Ks(13); 
kIL10_M2 = Ks(14); 
kIL10_SF = Ks(15);
kIL10_d = Ks(16); 
kTGF_P = Ks(17);
kTGFb_M1 = Ks(18); 
kTGFb_M2 = Ks(19); 
kTGFb_SF = Ks(20);
kTGFb_d = Ks(21); 
kMMP9_M1 = Ks(22);
kMMP9_M2 = Ks(23);
kMMP9_d = Ks(24);
kMMP1_M1 = Ks(25);
kMMP1_SF = Ks(26); 
kMMP1_d = Ks(27);
kTIMP1_M1 = Ks(28); 
kTIMP1_M2 = Ks(29);  
kTIMP1_SF = Ks(30); 
kTIMP1_d = Ks(31);
kIL6_M1 = Ks(32);
kIL6_M2 = Ks(33);
kIL6_SF = Ks(35);
kIL6_d = Ks(34);

% Platelet equation
dP_dt = -kd_P*P;

% Don't let SFs produce inflammatory factors until macrophages start to
% invade
M_switch=P>10e-12;

% M1 equation
dM1_dt = kM_in*M_switch*(f_tgfm1+f_tnfm1) - k_M1M2*f_m1m2*M1 - kd_M*M1;

% M2 equation
dM2_dt = k_M1M2*f_m1m2*M1-kd_M*M2;

% IL-1b equation
dIL1b_dt = kIL1b_M1*(1+f_il6il1)*f_il10il1*f_tgfil1*(1+f_e2il1)*M1+kIL1b_M2*M2+kIL1b_SF*(1+f_tnfil1)*(1+f_il1il1)*SFs-kIL1b_d*IL1b; 

% TNFa equation
dTNFa_dt = kTNFa_M1*(1+f_il6tnf)*f_il10tnf*f_tgftnf*f_ttnf*f_ptnf*M1+kTNFa_M2*M2+kTNFa_SF*(1+f_il1tnf)*SFs-kTNFa_d*TNFa;

% IL-10 equation
dIL10_dt = kIL10_M1*(1+f_tgfil10)*f_e2il10*(1+f_til10)*(1+f_il6il10)*M1+kIL10_M2*M2+kIL10_SF*SFs-kIL10_d*IL10;

% TGFb equation
dTGFb_dt = kTGF_P*P+kTGFb_M1*M1+kTGFb_M2*M2+kTGFb_SF*(1+f_tnftgf)*SFs-kTGFb_d*TGFb; %

% MMP9 equation
dMMP9_dt = kMMP9_M1*(1+f_il1mmp9)*f_il10mmp9*(1+f_tnfmmp9)*M1+kMMP9_M2*M2-kMMP9_d*MMP9;

% MMP-1 equation
dMMP1_dt = kMMP1_M1*M1+kMMP1_SF*(1+f_tnfmmp1)*(1+f_il1mmp1)*SFs-kMMP1_d*MMP1;

% TIMP-1 equation
dTIMP1_dt = kTIMP1_M1*f_tnftimp1*f_il1timp1*f_il10timp1*M1+kTIMP1_M2*M2+kTIMP1_SF*(1+f_tnftimp1s)*(1+f_il1timp1s)*(1+f_il6timp1)*SFs-kTIMP1_d*TIMP1; 

% IL-6 equation
dIL6_dt = kIL6_M1*f_il10il6*(1+f_tgfil6)*f_e2il6*f_pril6*M1+kIL6_M2*M2+kIL6_SF*(1+f_il1il6)*(1+f_tnfil6)*SFs-kIL6_d*IL6;

% Synovial fibroblast equation
dSFs_dt = 0;


X = zeros(12,1);

X(1) = dP_dt;
X(2) = dM1_dt;
X(3) = dM2_dt;
X(4) = dIL1b_dt;
X(5) = dTNFa_dt;
X(6) = dIL10_dt;
X(7) = dTGFb_dt;
X(8) = dMMP9_dt;
X(9) = dMMP1_dt;
X(10) = dTIMP1_dt;
X(11) = dIL6_dt; 
X(12) = dSFs_dt;
