# Supplementary material for: In silico study of principal sex hormone effects on post-injury synovial inflammatory response
Source: PLoS One. 2018 Dec 31;13(12):e0209582. doi: 10.1371/journal.pone.0209582 (PMC6312367; doi:10.1371/journal.pone.0209582)
Supplement: S1 Scripts — (ZIP) [file pone.0209582.s007.zip › ScriptFiles/plot_concentration_bands.m]

function plot_concentration_bands(subs,median_sol,high_sol,low_sol,tspan,type)
% Plot confidence bands for concentration profiles
% "hold on" is used after every plot so that multiple lines can be plotted
% together. 
% To plot multiple lines, add a new figure, call this function for the
% first scenario, then (without adding another figure), call the function
% again as many times as needed
% The subplot indices (rows, cols, and subs) are defined in "main_script"

C = median_sol;
T = tspan';
xmax=20;%max(T)/24;

if isequal(type,'Ks')
    line_color='k';
elseif isequal(type,'Fem')
    line_color='r-';
elseif isequal(type,'FemPeak')
    line_color='g:';
elseif isequal(type,'Male')
    line_color='b--';
else
    line_color='k';
end

% if length(get(gca,'children'))>=4
%     line_color = 'm--';
% end

% M1 subplot
if subs(2) > 0
    figure(1);%subplot(rows,cols,subs(2)); %gca; %
%     axes('Position',[0.2 0.2 0.7 0.7])
    ciplot_mod(low_sol(:,2)./1000,high_sol(:,2)./1000,tspan./24,line_color);
    hold on
    plot(T./24,C(:,2)./1000,line_color,'LineWidth',2);%,'Color',[0.5,0.5,0.5])% 
    axis tight
    title('M1 cell concentration','FontSize',16,'FontWeight','Bold','Fontname','Arial')
%     xlabel('Time (days)','FontSize',16,'FontWeight','Bold','Fontname','Arial')
    ylabel('Concentration (*10^3 cells/mL)','FontSize',16,'FontWeight','Bold','Fontname','Arial')
    set(gca,'FontSize',16,'FontWeight','Bold','Fontname','Arial');
    axis([0 xmax 0 400])
    
    axis square
    hold on
end
 
% M2 subplot
if subs(3) > 0
    figure(2);%subplot(rows,cols,subs(3));
%     axes('Position',[0.2 0.2 0.7 0.7])
    ciplot_mod(low_sol(:,3)./1000,high_sol(:,3)./1000,tspan./24,line_color);
    hold on
    plot(T./24,C(:,3)./1000,line_color,'LineWidth',2);%,'Color',[0.5,0.5,0.5])% 
    axis tight
    title('M2 cell concentration','FontSize',16,'FontWeight','Bold','Fontname','Arial')
%     xlabel('Time (days)','FontSize',16,'FontWeight','Bold','Fontname','Arial')
    ylabel('Concentration (*10^3 cells/mL)','FontSize',16,'FontWeight','Bold','Fontname','Arial')
    set(gca,'FontSize',16,'FontWeight','Bold','Fontname','Arial');
    axis([0 xmax 0 8])
    axis square
    hold on
end

% TNF-a subplot
if subs(5) > 0
    figure(4);%subplot(rows,cols,subs(5));
%     axes('Position',[0.2 0.2 0.7 0.7])
    ciplot_mod(low_sol(:,5).*1000,high_sol(:,5).*1000,tspan./24,line_color);
    hold on
    plot(T./24,C(:,5).*1000,line_color,'LineWidth',2);%,'Color',[0.5,0.5,0.5])% 
    title('TNF-\alpha concentration','FontSize',16,'FontWeight','Bold','Fontname','Arial')
%     xlabel('Time (days)','FontSize',16,'FontWeight','Bold','Fontname','Arial')
    ylabel('Concentration (pg/mL)','FontSize',16,'FontWeight','Bold','Fontname','Arial')
    set(gca,'FontSize',16,'FontWeight','Bold','Fontname','Arial');
    axis([0 xmax 0 12])
    axis square
    hold on
end

% IL-10 subplot
if subs(6) > 0
    figure(5);%subplot(rows,cols,subs(6));
%     axes('Position',[0.2 0.2 0.7 0.7])
    ciplot_mod(low_sol(:,6).*1000,high_sol(:,6).*1000,tspan./24,line_color);
    hold on
    plot(T./24,C(:,6).*1000,line_color,'LineWidth',2);%,'Color',[0.5,0.5,0.5])% 
    title('IL-10 concentration','FontSize',16,'FontWeight','Bold','Fontname','Arial')
    xlabel('Time (days)','FontSize',16,'FontWeight','Bold','Fontname','Arial')
    ylabel('Concentration (pg/mL)','FontSize',16,'FontWeight','Bold','Fontname','Arial')
    set(gca,'FontSize',16,'FontWeight','Bold','Fontname','Arial');
    axis([0 xmax 0 30])
    axis square
    hold on
end

% IL-1b subplot
if subs(4) > 0
    figure(3);%subplot(rows,cols,subs(4));
%     axes('Position',[0.2 0.2 0.7 0.7])
    ciplot_mod(low_sol(:,4).*1000,high_sol(:,4).*1000,tspan./24,line_color);
    hold on
    plot(T./24,C(:,4).*1000,line_color,'LineWidth',2);%,'Color',[0.5,0.5,0.5])% 
    title('IL-1\beta concentration','FontSize',16,'FontWeight','Bold','Fontname','Arial')
%     xlabel('Time (days)','FontSize',16,'FontWeight','Bold','Fontname','Arial')
    ylabel('Concentration (pg/mL)','FontSize',16,'FontWeight','Bold','Fontname','Arial')
    set(gca,'FontSize',16,'FontWeight','Bold','Fontname','Arial');
    axis([0 xmax 0 20])
    axis square
    hold on
end

% TGF-b subplot
if subs(7) > 0
    figure(6);%subplot(rows,cols,subs(7));
%     axes('Position',[0.2 0.2 0.7 0.7])
    ciplot_mod(low_sol(:,7),high_sol(:,7),tspan./24,line_color);
    hold on
    plot(T./24,C(:,7),line_color,'LineWidth',2);%,'Color',[0.5,0.5,0.5])% 
    axis tight
    title('TGF-\beta concentration','FontSize',16,'FontWeight','Bold','Fontname','Arial')
    xlabel('Time (days)','FontSize',16,'FontWeight','Bold','Fontname','Arial')
    ylabel('Concentration (ng/mL)','FontSize',16,'FontWeight','Bold','Fontname','Arial')
    set(gca,'FontSize',16,'FontWeight','Bold','Fontname','Arial');
    axis([0 xmax 0 0.6])
    axis square
    hold on
end

% MMP-9 subplot
if subs(8) > 0
    figure(7);%subplot(rows,cols,subs(8));
%     axes('Position',[0.2 0.2 0.7 0.7])
    ciplot_mod(low_sol(:,8),high_sol(:,8),tspan./24,line_color);
    hold on
    plot(T./24,C(:,8),line_color,'LineWidth',2);%,'Color',[0.5,0.5,0.5])% 
    axis tight
    title('MMP-9 concentration','FontSize',16,'FontWeight','Bold','Fontname','Arial')
%     xlabel('Time (days)','FontSize',16,'FontWeight','Bold','Fontname','Arial')
    ylabel('Concentration (ng/mL)','FontSize',16,'FontWeight','Bold','Fontname','Arial')
    set(gca,'FontSize',16,'FontWeight','Bold','Fontname','Arial');
    axis([0 xmax 0 25])
    axis square
    hold on
end

% MMP-1 subplot
if subs(9) > 0
    figure(8);%subplot(rows,cols,subs(9));
%     axes('Position',[0.2 0.2 0.7 0.7])
    ciplot_mod(low_sol(:,9),high_sol(:,9),tspan./24,line_color);
    hold on
    plot(T./24,C(:,9),line_color,'LineWidth',2);%,'Color',[0.5,0.5,0.5])% 
    axis tight
    title('MMP-1 concentration','FontSize',16,'FontWeight','Bold','Fontname','Arial')
    xlabel('Time (days)','FontSize',16,'FontWeight','Bold','Fontname','Arial')
    ylabel('Concentration (ng/mL)','FontSize',16,'FontWeight','Bold','Fontname','Arial')
    set(gca,'FontSize',16,'FontWeight','Bold','Fontname','Arial');
    axis([0 xmax 0 3])
    axis square
    hold on
end

% TIMP-1 subplot
if subs(10) > 0
    figure(9);%subplot(rows,cols,subs(10));
%     axes('Position',[0.2 0.2 0.7 0.7])
    ciplot_mod(low_sol(:,10),high_sol(:,10),tspan./24,line_color);
    hold on
    plot(T./24,C(:,10),line_color,'LineWidth',2);%,'Color',[0.5,0.5,0.5])% 
    axis tight
    title('TIMP-1 concentration','FontSize',16,'FontWeight','Bold','Fontname','Arial')
%     xlabel('Time (days)','FontSize',16,'FontWeight','Bold','Fontname','Arial')
    ylabel('Concentration (ng/mL)','FontSize',16,'FontWeight','Bold','Fontname','Arial')
    set(gca,'FontSize',16,'FontWeight','Bold','Fontname','Arial');
    axis([0 xmax 0 450])
    axis square
    hold on
end

% IL-6 subplot
if subs(11) > 0
    figure(11);%subplot(rows,cols,subs(6));
%     axes('Position',[0.2 0.2 0.7 0.7])
    ciplot_mod(low_sol(:,11).*1000,high_sol(:,11).*1000,tspan./24,line_color);
    hold on
    plot(T./24,C(:,11).*1000,line_color,'LineWidth',2);%,'Color',[0.5,0.5,0.5])% 
    title('IL-6 concentration','FontSize',16,'FontWeight','Bold','Fontname','Arial')
    xlabel('Time (days)','FontSize',16,'FontWeight','Bold','Fontname','Arial')
    ylabel('Concentration (pg/mL)','FontSize',16,'FontWeight','Bold','Fontname','Arial')
    set(gca,'FontSize',16,'FontWeight','Bold','Fontname','Arial');
    axis([0 xmax 0 1000])
    axis square
    hold on
end
