# Supplementary material for: In silico study of principal sex hormone effects on post-injury synovial inflammatory response
Source: PLoS One. 2018 Dec 31;13(12):e0209582. doi: 10.1371/journal.pone.0209582 (PMC6312367; doi:10.1371/journal.pone.0209582)
Supplement: S1 Scripts — (ZIP) [file pone.0209582.s007.zip › ScriptFiles/rate_coeffs.m]

function Ks = rate_coeffs()
% Rate coefficients for the system of differential equations
% These are called in "ode_ftn" 


% Platelets
Ks(1) = 0.69; % hr^-1 Platelet degradation, Nagaraja SI ref. 13

% Macrophages
Ks(2) = 400; % mL^-1 Monocyte migration (assumed by Nagaraja et al. 2014 see 2-2-17 notes for comments)
Ks(3) = 8.3e-3; % hr^-1 Macrophage degradation, Nagaraja SI ref. 3
Ks(4) = 1/12;  % hr^-1 Macrophage transition parameter

% IL-1b
Ks(5) = 1.23e-6; % ng/(cell*hr) M1 production of IL-1b, Nagaraja SI ref. 7
Ks(6) = 2.45e-7; % ng/(cell*hr) M2 production of IL-1b, Nagaraja SI ref. 7
Ks(7) = 1.028e-9; % ng/(cell*hr) SF production of IL-1b, Huang et al. 2011 see 2-24-17 notes
Ks(8) = 0.693/(3/60); %  hr^-1 IL-1b degradation, Nagaraja SI ref. 8 

% TNF-a
Ks(9) = 3.46e-7; % ng/(cell*hr) M1 production of TNF-a, Nagaraja SI ref. 7
Ks(10) = 4.29e-8; % ng/(cell*hr) M2 production of TNF-a, Nagaraja SI ref. 7
Ks(11) = 2.583e-9; % ng/(cell*hr) SF production of TNF-a Huang et al. 2011 see 2-24-2017 notes
Ks(12) = 0.693/(5/60);% hr^-1 TNF-a degradation, Kaneda et al. 2004 reports 5 minute half life of native TNFa 

% IL-10
Ks(13) = 7.60e-8; % ng/(cell*hr) M1 production of IL-10, Nagaraja SI ref. 7
Ks(14) = 1.55e-7; % ng/(cell*hr) M2 production of IL-10, Nagaraja SI ref. 7
Ks(15) = 3.0556e-10; % ng/(cell*hr) SF production of IL-10 Huang et al. 2011 see 2-24-17 notes
Ks(16) = 0.693/(20/60); % hr^-1 IL-10 degradation, Nagaraja SI ref. 1

% TGF-b
Ks(17) = 1.25e-8; % ng/(cell*hr) Platelet production of TGF-b, Nagaraja SI ref. 14, 15
Ks(18) = 1.88e-6; % ng/(cell*hr) M1 production of TGF-b, Nagaraja SI ref. 4
Ks(19) = 1.6e-8; % ng/(cell*hr) M2 production of TGF-b, Nagaraja SI ref. 4
Ks(20) = 3.15e-8; % ng/(cell*hr) SF production of TGF-b, Li et al. 2011 see 2-24-2017 notes
Ks(21) = 0.693/(15/60); % hr^-1 TGF-b degradation, Tarant 2010: half-life of TGF is generally < 1 hr in blood

% MMP-9
Ks(22)=6.7708e-6; % ng/(cell*hr) M1 production of MMP-9, From Jager et al. 2016
Ks(23)=1.4323e-5; % ng/(cell*hr) M2 production of MMP-9, From Jager et al. 2016
t_half_MMP9 = 7; % hr, MMP-9 half life, Saarialho-Kere et al. 1993 & Hahn Dantona et al. 2001
Ks(24) = 0.693/t_half_MMP9; % hr^-1

% MMP-1
Ks(25) = 2e-8;% ng/(cell*hr) M1 production of MMP-1 Serra et al. 2010 (Nagaraja 2017)
Ks(26) = 7.24e-8; % ng/(cell*hr) SF production of MMP-1 Cha et al. 2003
t_half_MMP1 = 27; % hr MMP-1 degradation, McCachren et al. 1989
Ks(27) = 0.693/t_half_MMP1;

% TIMP-1
Ks(28) = 3.89e-7; % ng/(cell*hr) M1 production of TIMP-1, Russell et al. 2002 fig 3b, no stim.
Ks(29) = 2.594e-7; % ng/(cell*hr) M2 production of TIMP-1, Russell et al. 2002 fig 3b, max stim. 
Ks(30) = 3.05e-4; % ng/(cell*hr) SF production of TIMP-1, Asano et al. 2006
t_half_TIMP1 = 1.1; % hr TIMP-1 half life Batra et al. 2012
Ks(31) = 0.693/t_half_TIMP1; % hr^-1 TIMP-1 degradation


% IL-6
Ks(32) = 1.18e-6; % 5e-5; % ng/(cell*hr) M1 production of IL-6 Nagaraja et al. SI ref 10
Ks(33) = Ks(32)*0.1; % ng/(cell*hr) M2 production of IL-6 Nagaraja et al. assumed
Ks(34) = 0.634; % hr^-1 IL-6 degradation Nagaraja et al. SI ref 8
Ks(35) = 65/(5e3/0.1*48)/1000; % ng/(cell*hr) SF production of IL-6 Inuoe et al. 2001
