# Supplementary material for: In silico study of principal sex hormone effects on post-injury synovial inflammatory response
Source: PLoS One. 2018 Dec 31;13(12):e0209582. doi: 10.1371/journal.pone.0209582 (PMC6312367; doi:10.1371/journal.pone.0209582)
Supplement: S1 Scripts — (ZIP) [file pone.0209582.s007.zip › ScriptFiles/all_parameter_fits.m]

function a = all_parameter_fits()
% Values for all feedback coefficients. Each coefficient was determined
% with the experimental data directly above it and the curve fitting tool.
% These coeffiencts are called in "all_feedback_functions.m"


% Synovial fibroblast feedback parameter fits
% TNF-alpha regulation of MMP-1 (from Asano et al. 2006 table 2)
TNF_fit = [0,20]; % ng/mL
MMP1_TNF = [25.7,93.8]; % ng/mL
MMP1_TNF = (MMP1_TNF-MMP1_TNF(1))/MMP1_TNF(1); % Normalize
a(1) = 2.782; 

% TNF-alpha regulation of TIMP-1 (from Asano et al. 2006 table 3)
TIMP_TNF = [146.8,228.7];
TIMP_TNF = (TIMP_TNF-TIMP_TNF(1))/TIMP_TNF(1);
a(2) = 0.5858; 

% TNF-alpha regulation of IL1b (Ganesan et al. 2012 table 3)
TNF_fit = [0, 1.6]; % ng/mL
IL1_TNF = [62.4,180.6]; % pg/mL
IL1_TNF = (IL1_TNF-IL1_TNF(1))/IL1_TNF(1); % Normalize
a(3) = 3.078; 

% TNF-alpha regulation of TGF-beta (Li et al. 2011 table 1)
TNF_fit = [0, 20]; % ng/mL
TGF_TNF = [409.7, 1305.4]; % pg/mL
TGF_TNF = (TGF_TNF-TGF_TNF(1))/TGF_TNF(1);
a(4) = 2.296; 


% IL-1b regulation of TIMP1 (Huang et al. 2010)
IL1_fit = [0, 1]; % ng/mL
TIMP1_IL1 = [46.5, 52]; % ng/mL
TIMP1_IL1 = (TIMP1_IL1-TIMP1_IL1(1))/TIMP1_IL1(1);
a(5) = 0.2366;

% IL-1b regulation of IL-1b (Huang et al. 2010)
IL1_IL1 = [3.7,22.4];
IL1_IL1 = (IL1_IL1-IL1_IL1(1))/IL1_IL1(1);
a(6) = 10.11; 

% IL-1b regulation of TNF-a (Huang et al. 2010)
TNF_IL1 = [9.3, 22.8];
TNF_IL1 = (TNF_IL1-TNF_IL1(1))/TNF_IL1(1);
a(7) = 2.903; 


% IL-1b regulation of MMP-1 Yorifuji et al. 2016 fig 5b (Formerly, Moon et al. 2010 fig. 6a)
IL1_fit = [0,1]; % ng/mL
MMP1_IL1 = [4.167,101.6];
MMP1_IL1 = (MMP1_IL1-MMP1_IL1(1))/MMP1_IL1(1);
a(8) = 46.76; 


% Hormone feedback parameter fits
% Kou et al. 2015, E2 effect on macrophage polarization in TMJ
E2 = [84.08,341.38]./1000; % Nanomolar (male/post-menopausal range, pre-menopausal range) 
% Calippe et al. 2010, figure 2b
IL1_e2 = [2.850336, 4.4998865];
IL1_e2 = (IL1_e2-IL1_e2(1))/IL1_e2(1);
a(9) =  2.616; % a_e2il1


% D'Agostino et al. 1999, figure 1
E2_free = [0, 100]./1000; % Nanomolar (Free concentration)
E2_serum = E2_free./0.02; 
IL10_e2 = [696.1123, 347.64676];
IL10_e2 = IL10_e2/IL10_e2(1);
a(10) = -0.1389; % a_e2il10


% D'Agostino et al. 1999, T effect on IL-10, figure 1
T_free = [0,0.1]; % Nanomolar (Free concentration)
T_serum = T_free./0.02;
IL10_T = [693.88324, 995.73865];
IL10_T = (IL10_T-IL10_T(1))/IL10_T(1);
a(11) = 0.522; % a_til10 

% D'Agostino et al. 1999, T effect on TNF, figure 2
TNF_t = [15.001847,10.349695];
TNF_t = TNF_t/TNF_t(1);
a(12) = -0.07424; % a_ttnf

% Lei et al. 2014, P effect on TNF, figure 2
P_free = [0,100]./1000; % MICROmolar (Free concentration)
P_serum = P_free./0.02;
TNF_p = [99.88827, 78.65922];
TNF_p = TNF_p/TNF_p(1);
a(13) = -0.04779; % a_ptnf


% Macrophage feedback parameter fits
%IL-10 effect on TNF-a x
a(14) = 0.4666;
a(15) = -1.528;
a(16) = 0.5332;

% IL10 effect on IL1b, Nagaraja f3, SI ref. 22
a(17) = 0.6334;
a(18) = -1.794;
a(19) = 0.3667;

% TGFb effect on TNFa, Nagaraja f4, SI ref. 23
a(20) = 0.6211;
a(21) = -0.8305;
a(22) = 0.4466;

% TGFb effect on IL1b, Nagaraja f5, SI ref. 23
a(23) = 0.69;
a(24) = -20.37;
a(25) = 0.31;

% TGFb effect on IL10, Nagaraja f10, SI ref. 23
a(26) = 274.5;

% TGFb effect on monocyte chemotaxis (from Nagaraja 2014)
a(27) = -240.29;
a(28) = 298.93;
a(29) = -0.5926;
a(30) = 60.593;

% TNFa effect on monocyte chemotaxis (from Nagaraja 2014)
a(31) = -0.3164;
a(32) = 10.708;

% From Saren et al. 1996, figure 2
% IL-1 up-regulation of MMP-9
IL_fit = [0,40];
MMP9_IL1 = [1.218,3.852];
MMP9_IL1 = (MMP9_IL1-MMP9_IL1(1))/MMP9_IL1(1); % Normalize the concentration data
a(33) = 4.325;

% TNF upregulation of MMP9
TNF_fit = [0,10,20];
MMP9_TNF = [1.218, 2.747,3.153];
MMP9_TNF = (MMP9_TNF-MMP9_TNF(1))/MMP9_TNF(1);
a(34) = 1.531;

% TNF-a regulation of TIMP1 production by macrophages (Saren et al. 1996)
TNF_fit = [0, 2, 20, 40]; % ng/mL
TIMP1_TNF = [0.181, 0.071, 0.071, 0.071];
TIMP1_TNF = TIMP1_TNF/TIMP1_TNF(1);

a(35)=0.6077;
a(36)=-3.683;
a(37)=0.3923;

% IL-1b regulation of TIMP1 production by macrophages (Saren et al. 1996)
IL1_fit = [0, 10, 20];
TIMP1_IL1 = [0.181,0.0813, 0.0716];
TIMP1_IL1 = TIMP1_IL1/TIMP1_IL1(1);

a(38)=0.6102;
a(39)=-0.233;
a(40)=0.3898;

% IL10 regulation of TIMP1 production by macrophages (Jovanovic et al.
% 2000)
IL10_fit = [0, 10]; % ng/mL
TIMP1_IL10_M1 = [194, 94.8];
TIMP1_IL10_M1 = (TIMP1_IL10_M1)/TIMP1_IL10_M1(1);

a(41) = 1;
a(42) = -0.07161;
a(43) = 0;

% IL-10 effect on macrophage transformation 

IL10=[0,0.01,0.1,1,10,100]; % Data digitized from Kuwata et al. 2003 figure 6b
TNF_IL10 = [2725.3408, 2184.0051, 1499.6345, 781.18054, 485.02225, 386.37488];

% The feedback function increases the magnitude of the number subtracted
% from dM1/dt equation -> The function should increase as M1 concentration
% decreases and as M2 concentration increases
M2_IL10 = TNF_IL10.^-1;
M2_IL10_n = (M2_IL10-M2_IL10(1))/M2_IL10(end);

a(44) = 0.3213;

% IL-6 effect on TNF-a production by macrophages (Nagaraja si ref 24)
a(45) = 4.488; 
a(46) = 0.1541;

% IL-6 effect on IL-1b production by macrophages (Nagaraja si ref 25)
a(47) = 4.459;
a(48) = 0.1571; 


% IL-10 effect on IL-6 production by macrophages (Nagaraja si ref 22)
a(49) = 0.3298;
a(50) = -1.189;
a(51) = 0.6695;


% TGF-b effect on IL-6 production (Nagaraja si ref 26)
a(52) =  0.9821;

% E2 effect on IL-6 Liu et al. 2014
E2_fit = [0, 1]./0.02; % Nanomolar, converted to "total" serum concentration from "free"
IL6_E2 = [10.9407, 2.0869]; % ng/mL
IL6_E2 = (IL6_E2)/IL6_E2(1);

a(53) = -0.03314;

% Pr effect on IL-6 Sun et al. 2012 (figure 1b at 24 hours)
P_fit = [0, 1e-7*1e6]./0.02; % MICROmolar, converted to "total" from "free" concentration
IL6_Pr = [0.4077, 0.2372]; % ng/mL
IL6_Pr = IL6_Pr/IL6_Pr(1);

a(54) = -0.1083;


% IL-1b effect on SF IL-6 Inuoe et al. 2001
IL1_fit = [0, 1]; % ng/mL
IL6_IL1 = [0.065, 10.12]; % ng/mL
IL6_IL1 = (IL6_IL1-IL6_IL1(1))/IL6_IL1(end);

a(55) = 1.987;

% TNF-a effect on SF IL-6 Mrosewski et al. 2014
TNF_fit = [0,10]; % ng/mL
IL6_TNF = [8,259]; % Relative gene expression
IL6_TNF = (IL6_TNF-IL6_TNF(1))/IL6_TNF(end);

a(56)=1.066;

% IL-6 effect on M1 IL-10 Kothari et al. 
IL6_fit = [0,1, 10, 25];%, 50, 100];
IL6_IL10 = [9.54, 15.54, 182.19, 345.3];%, 635.1, 641.1];
IL6_IL10 = (IL6_IL10-IL6_IL10(1))/IL6_IL10(end);

a(57) = 0.1424;

% IL-10 effect on M1 MMP-9 Kothari et al. 
IL10_fit = [0, 100];
IL10_MMP9 = [1.25, 0.512];
IL10_MMP9 = IL10_MMP9/IL10_MMP9(1);

a(58) = -0.008926;

% IL-6 effect on SF TIMP-1
IL6_fit = [0, 50]; % ng/mL
IL6_TIMP1 = [126.55, 173.33]; % ng/mL
IL6_TIMP1 = (IL6_TIMP1-IL6_TIMP1(1))/IL6_TIMP1(end);

a(59) = 0.2753;
