# Supplementary material for: In silico study of principal sex hormone effects on post-injury synovial inflammatory response
Source: PLoS One. 2018 Dec 31;13(12):e0209582. doi: 10.1371/journal.pone.0209582 (PMC6312367; doi:10.1371/journal.pone.0209582)
Supplement: S1 Scripts — (ZIP) [file pone.0209582.s007.zip › ScriptFiles/cytokine_hist.m]

function h = cytokine_hist(t)
% Specify values of the functions before and at t=0


if t < 0
    h = zeros(12,1);%
elseif t==0
    h = zeros(12,1);%
    h(1) = 2e8;
end

h(4)=0.037/1000;%IL-1
h(5)=0.1553/1000;%TNF
h(6)=0.07349/1000;%IL-10
h(7)=5.684/1000;%TGF
h(9)=1413/1000;%MMP-1
h(10)=2.421e2;%TIMP
h(11)=0.0228/1000; %IL-6
h(12)=5e5;
